# Supplementary material for: The Serine Acetyltransferase (SAT) Gene Family in Tea Plant (Camellia sinensis): Identification, Classification and Expression Analysis under Salt Stress
Source: Int J Mol Sci. 2024 Sep 10;25(18):9794. doi: 10.3390/ijms25189794 (PMC11432525; doi:10.3390/ijms25189794)
Supplement: Supplementary file 1 [file ijms-25-09794-s001.zip]

Archive with 1 entries (1 files):
- ijms-3179184-supplementary.xlsx
