# Supplementary material for: The Serine Acetyltransferase (SAT) Gene Family in Tea Plant (Camellia sinensis): Identification, Classification and Expression Analysis under Salt Stress
Source: Int J Mol Sci. 2024 Sep 10;25(18):9794. doi: 10.3390/ijms25189794 (PMC11432525; doi:10.3390/ijms25189794)
Supplement: Supplementary file 1 [file ijms-25-09794-s001.zip › ijms-3179184-supplementary.xlsx]

## Sheet: Table S1
Table S1 The protein sequence of the CssSATs genes.
Gene Name	Gene ID	Protein sequences
CssSAT1	CSS0013877.1	MACLSDDSCFALSDMLSTHTLLSKSKEEDEESSNNTLDSKFMELRLEKVFPVYAMGFSKPDPPPIVPLLNSDYASDDPIWDAVRQEAKLEAEKEPILSSFLYASILAHDCLEQALGFVIANRLQSPTLLATQLMDIFCKIMMDDRAIQRSIRLDVQAFKDRDPSCLSYCSALLYLKGYHSLQTYRVAHALWNQGRKVLALALQSRISEVFGVDIHPAAKIGEGILLDHGTGVVVGETAVIGNRVSLMQGVTLGGTGKEIGDRHPKVRQGALIGASATILGNIEIGEGAMIAAGSLVLKNVTPHSMVAGIPAKVIGYVDEQDPSLTMKHDANKEFFEHVAVSCMEGRSSGAFGTE*
CssSAT2	CSS0023998.1	MPTSELRCSPAPPLPAEADHEEWVWPQIKAEARRDAEAEPALASYLYSTILSHSSLERSLSFHLANKLCSSTLLSTLLYDLFLNTFSTDPSLRSATVADLRAARFRDPACAHRVANKLWTESRRPLALALQSRISDVFAVDMHPAAKIGKGILFDHATGVVVGETAVIGNNVSILHHVTLGGTGKVGGDRHPKIGDGVLIGAGATILGNVRIGEGAKIGAGSLVLIDVPPRTTVVGNPARLVGGKDTPATHEDVPGESMDHTSFISDYII*
CssSAT3	CSS0003072.1	MAACIHSAQTNRLSCDPNRSQVDDHLFNFAKFCRPNYPDHVSCEPIAPNKPKTIHSRTTVDDDDDLWLRMKDEARSDVDQEPILSSYYFTSILSNDSLGTALGNHLSLKVSDSSLPSGTLYDLFLGMLAEDQEIMNAVKDDLRAVKERDPACISYVHCFLNFKGFLAIQAHRVAHKLWRPGRKILALLIQNRVSEMIGNNVSILHNVTLGGTGKACGDRHPKIGDGVLIGAGTCVLGNVRIGDGAKIGAGSVVLKEVPPRTTAVGNPARLIGGKENPIRLDKIPSFTMDHTSHIWSDYVI*
CssSAT4	CSS0044287.1	MAICIDDSRNQDTTKPFPSYNQGCKFNNSPCRLFNFCRSNPPNPVSSSSISHQHTQKTTDPSKVTEPSSVSQSSEVDYINHFLSFCSIKDDVWLKIREEAKSDVEQEPILSNYYFSLILLQNSLESALANHLAQKLSNSILATDTIYKLFLSVLEEDCNIQIAIRDDLKAVKDRDPACISYVHCFLNFKGFLAIQAHRVAHKLWSQGRTVPALLIQSRVSEIFAVDIHPGAKIGRGILLDHATGVVIGETAVIGDDVVILHSVTLGGTGKVEGDRHPKVGNGVMIGAGTKILGNVKIGDFAKIGAGSVVLKAVLPGATVVGNPARVVGGGKDRPKM*
CssSAT5	CSS0029099.1	MAICIDDSRNQDTTKPFPSYNQGCKFNNSPCRLFNFCRSNPPNPVSSSSISHQHTQKTTDPSKVTEPSSVSQSSEVDYINHFSSFCSIKDDIWLKIREEAKSDVEQEPILSNYYFSLILLQNSLESALANHLAQKLSNSILATDTIYKLFLSVLEEDCNIQIAIRDDLKAVKDRDPACISYVHCFLNFKGFLAIQAHRVAHKLWSQGRTVPALLIQSRVSEIFAVDIHPGAKIGRGILLDHATGVVIGETGGGTGKVEGDRHPKVGNGVMIGAGTKILGNVKIGDFAKIGAGSVVLKAVLPGATVVGNPARVVGGGKDRPKM*
CssSAT6	CSS0026852.1	MSVQDPPPPSPSPPPPSNAGETEDETWVWTQIKAEARRDAESEPALASYLYSTIASHSSLSRSLSFHLGNKLCSSTLLSTLLYDLFLNTFSSDSSLRSATVADLRAARIRDPACLSFSHCLLNYKGFLALQAHRVAHKLWIQNRKPISLALHSRVSDVFSVDIHPAARIGKGVLLDHATGVVIGETAVVGNNVSILHHVTLGGTGKVGGDRHPKIGDGVLIGAGATILGNVKIGEGVKIGAGSVVLIDVPPWTTAVGNPARLVGGKEQPKVHDDVPGESMDHTSFMSHWSDYVI*
CssSAT7	CSS0009950.1	MPVQDLPPPSPSPPPPSNAAETDDETWVWTQIKAEARRDAESEPALASYLYSTIVSHSSLSRSLSFHLGNKLCSSTLLSTLLYDLFLNTFSSDSSLRSATVADLRAARIRDPACLSFSHCLLNYKGFLALQNRKPISLALHSRVSDVFSVDIHPAARIGKGVLLDHATGVVIGETAVVGNNVSILHHVTLGGTGKVGGDRHPKIGDGVLIGAGATILGNVKIGEGVKIGAGSVVLIDVPPWTTAVGNPARLVGGKEQPKVHDDVPGESMDHTSFMAHWSDYVI*

## Sheet: Table S2
Table S2 Information on the cis-acting regulatory elements of the CssSATs genes.
Gene	Start	End	Element
CssSAT1	181	206	MeJA
CssSAT1	424	451	MYB Binding Site
CssSAT1	5	34	Zein
CssSAT1	1938	1967	Zein
CssSAT1	1695	1721	Anaerobic
CssSAT1	1408	1434	Meristem
CssSAT1	774	803	Salicylic acid
CssSAT2	746	771	MeJA
CssSAT2	137	162	Abscisic acid
CssSAT2	1818	1843	Abscisic acid
CssSAT2	348	377	Zein
CssSAT2	1677	1706	Zein
CssSAT2	750	776	Auxin
CssSAT2	912	938	Auxin
CssSAT2	817	843	Anaerobic
CssSAT2	1877	1903	Low temperature
CssSAT3	15	42	Gibberellin
CssSAT3	1817	1842	MeJA
CssSAT4	800	826	Meristem
CssSAT4	40	66	Low temperature
CssSAT4	343	369	Anaerobic
CssSAT4	432	458	Anaerobic
CssSAT4	1599	1625	Anaerobic
CssSAT4	1690	1717	Auxin
CssSAT4	1908	1934	MYB Binding Site
CssSAT4	1649	1677	Zein
CssSAT4	874	899	MeJA
CssSAT4	1323	1348	MeJA
CssSAT4	1351	1376	MeJA
CssSAT4	1363	1388	MeJA
CssSAT4	1146	1171	Abscisic acid
CssSAT4	566	593	MYB Binding Site
CssSAT5	1292	1317	MeJA
CssSAT5	1320	1345	MeJA
CssSAT5	1332	1357	MeJA
CssSAT5	1595	1623	Zein
CssSAT5	1115	1140	Abscisic acid
CssSAT5	535	562	MYB Binding Site
CssSAT5	9	35	Low temperature
CssSAT5	769	795	Meristem
CssSAT5	312	338	Anaerobic
CssSAT5	401	427	Anaerobic
CssSAT5	1545	1571	Anaerobic
CssSAT5	1636	1663	Auxin
CssSAT5	1908	1934	MYB Binding Site
CssSAT6	675	700	MeJA
CssSAT6	1502	1527	MeJA
CssSAT6	345	372	Gibberellin
CssSAT6	457	483	Anaerobic
CssSAT6	1102	1128	Anaerobic
CssSAT7	462	488	Low temperature
CssSAT7	593	619	Low temperature
CssSAT7	1194	1220	Low temperature
CssSAT7	1304	1330	Low temperature
CssSAT7	697	724	Gibberellin
CssSAT7	560	586	Anaerobic
CssSAT7	885	911	Anaerobic
CssSAT7	1243	1269	Anaerobic
CssSAT7	1545	1571	Anaerobic
CssSAT7	1773	1799	Anaerobic
CssSAT7	174	201	Auxin
CssSAT7	1256	1285	Zein
CssSAT7	39	64	MeJA
CssSAT7	37	62	Abscisic acid

## Sheet: Table S3
Table S3 TPM values of the CssSATs genes in response to diverse stress conditions.
Gene	0h	PEG-24h	PEG-48h	PEG-72h	0h	NaCl-24h	NaCl-48h	NaCl-72h	0d	Cold-1d	Cold-3d	0h	MeJA-12h	MeJA-24h	MeJA-48h
CssSAT1	10.92	5.7	4.53	3.02	10.92	8.95	4.55	3.23	10.4	20.15	17.95	23.78	17.98	24.14	19.83
CssSAT2	75.43	111.98	104.1	108.42	75.41	57.83	93.8	92.41	21	17.76	33.59	57.37	61.19	49.65	46.13
CssSAT3	0.21	0.34	0.26	0.22	0.21	0.38	0.2	0.79	0	0.84	0.08	1.255	0.265	0.205	2.18
CssSAT4	0.87	50.55	11.12	2.54	0.87	5.25	5.62	10.67	0.92	0	0	0.605	0.455	0.42	0.575
CssSAT5	0	1.25	0.14	0	0	0.36	0.1	0.72	0	0	0.33	0.06	0	0	0
CssSAT6	23.19	16.29	37.28	35.66	23.19	33.81	36.36	27.09	12.08	10.66	18.49	24.67	13.845	11.27	20.985
CssSAT7	24.65	18.68	33.4	18.46	24.64	38.61	37.1	9.22	6.51	5.15	4.4	30.59	21.065	19.32	24.09

## Sheet: Table S4
Table S4 TPM values of the CssSATs genes across diverse tissues.
Gene	Apical bud	Young leaf	Mature leaf	Stem	Root	Flower	Seed
CssSAT1	26.39	21.94	17.1	15.37	20.51	10.06	27.44
CssSAT2	50.21	50.54	75.73	96.74	89.95	42.32	109.43
CssSAT3	0.48	0.51	0.29	0.66	0.53	0.12	0.89
CssSAT4	0.8	0.16	1	0.21	25.44	0.42	5.05
CssSAT5	0.14	0	0.18	0.07	5.1	0.04	1.01
CssSAT6	57.92	37.13	42.74	79.3	55.44	11.56	88.08
CssSAT7	50.01	26.6	31.54	73.74	38.19	4.92	38.02

## Sheet: Table S5
Table S5 Specific primers for CssSATs genes.
Name	Forward primer sequences (5'-3')	Reverse primer sequences (5'-3')
CssGAPDH	TTGGCATCGTTGAGGGTCT	CAGTGGGAACACGGAAAGC
qRT-CssSAT1	GTTCTCCAAGCCCGACCC	TCGGCTCCTTCTCTGCCT
qRT-CssSAT2	GAGGCCACTAGCGCTAGC	GCTGTCTCACCCACCACC
qRT-CssSAT3	CATTGGGAGGCACTGGCA	AACACCACTGACCCAGCC
pGEX4T-1-CssSAT1	ATCTGGTTCCGCGTGGATCCATGGCTTGTTTGAGCGACGATTCTTGC	TCGAGTCGACCCGGGAATTCTCATTCTGTCCCGAACGCTCCAG
pGEX4T-1-CssSAT2	ATCTGGTTCCGCGTGGATCCATGCCCACAAGCGAATTGCGGTGC	TCGAGTCGACCCGGGAATTCTCAAATGATATAATCGGAAATGAAGG
pGEX4T-1-CssSAT3	ATCTGGTTCCGCGTGGATCCATGGCCGCTTGTATCCATTCCGC	TCGAGTCGACCCGGGAATTCAATAACATAATCAGACCATATATG

## Sheet: Table S6
Table S6 The relative expression level of the CssSATs genes quantified via qRT-PCR.
Gene Name	Sample Name	Ct	Ct Mean	Ct Error	Ct Mean (CssGAPDH)	△CT	△CT Mean (0h)	△△CT	2-△△CT
CssSAT1	CK-0h	23.45	23.44	0.02	17.79	5.66	5.65333	0.007	0.99516
CssSAT1	CK-0h	23.46	23.44	0.02	17.79	5.67		0.017	0.988286
CssSAT1	CK-0h	23.42	23.44	0.02	17.79	5.63		-0.023	1.01607
CssSAT1	CK-4h	24.44	24.45	0.1	18.59	5.85		0.197	0.872363
CssSAT1	CK-4h	24.36	24.45	0.1	18.59	5.77		0.117	0.922103
CssSAT1	CK-4h	24.56	24.45	0.1	18.59	5.97		0.317	0.802737
CssSAT1	CK-8h	23.22	23.28	0.05	18.14	5.08		-0.573	1.48761
CssSAT1	CK-8h	23.3	23.28	0.05	18.14	5.16		-0.493	1.40737
CssSAT1	CK-8h	23.31	23.28	0.05	18.14	5.17		-0.483	1.39765
CssSAT1	CK-12h	23.23	23.19	0.05	17.72	5.51		-0.143	1.1042
CssSAT1	CK-12h	23.2	23.19	0.05	17.72	5.48		-0.173	1.1274
CssSAT1	CK-12h	23.14	23.19	0.05	17.72	5.42		-0.233	1.17528
CssSAT1	CK-24h	23.08	22.99	0.15	17.59	5.49		-0.163	1.11961
CssSAT1	CK-24h	23.09	22.99	0.15	17.59	5.5		-0.153	1.11188
CssSAT1	CK-24h	22.79	22.99	0.15	17.59	5.2		-0.453	1.36888
CssSAT1	CK-48h	24.43	24.43	0.01	18.4	6.03		0.377	0.770037
CssSAT1	CK-48h	24.42	24.43	0.01	18.4	6.02		0.367	0.775393
CssSAT1	CK-48h	24.43	24.43	0.01	18.4	6.03		0.377	0.770037
CssSAT1	PEG-0h	24.14	24.05	0.19	18.08	6.06	5.96667	0.093	0.937571
CssSAT1	PEG-0h	24.17	24.05	0.19	18.08	6.09		0.123	0.918276
CssSAT1	PEG-0h	23.83	24.05	0.19	18.08	5.75		-0.217	1.16231
CssSAT1	PEG-4h	24.4	24.55	0.13	18.29	6.11		0.143	0.905634
CssSAT1	PEG-4h	24.59	24.55	0.13	18.29	6.3		0.333	0.793884
CssSAT1	PEG-4h	24.66	24.55	0.13	18.29	6.37		0.403	0.756284
CssSAT1	PEG-8h	25.52	25.34	0.22	18.7	6.82		0.853	0.553632
CssSAT1	PEG-8h	25.09	25.34	0.22	18.7	6.39		0.423	0.745872
CssSAT1	PEG-8h	25.4	25.34	0.22	18.7	6.7		0.733	0.601652
CssSAT1	PEG-12h	24.5	23.28	1.23	22.17	2.33		-3.637	12.4407
CssSAT1	PEG-12h	22.05	23.28	1.23	22.17	-0.12		-6.087	67.9782
CssSAT1	PEG-12h	23.275	23.28	1.23	22.17	1.105		-4.862	29.0809
CssSAT1	PEG-24h	23.92	23.92	0.04	18.24	5.68		-0.287	1.2201
CssSAT1	PEG-24h	23.95	23.92	0.04	18.24	5.71		-0.257	1.19499
CssSAT1	PEG-24h	23.88	23.92	0.04	18.24	5.64		-0.327	1.2544
CssSAT1	PEG-48h	25.7	25.76	0.06	20.01	5.69		-0.277	1.21167
CssSAT1	PEG-48h	25.81	25.76	0.06	20.01	5.8		-0.167	1.12272
CssSAT1	PEG-48h	25.78	25.76	0.06	20.01	5.77		-0.197	1.14631
CssSAT1	NaCl-0h	25.22	25.14	0.07	19.49	5.73	5.65333	0.077	0.948027
CssSAT1	NaCl-0h	25.11	25.14	0.07	19.49	5.62		-0.033	1.02314
CssSAT1	NaCl-0h	25.1	25.14	0.07	19.49	5.61		-0.043	1.03025
CssSAT1	NaCl-4h	23	23.05	0.06	17.9	5.1		-0.553	1.46713
CssSAT1	NaCl-4h	23.02	23.05	0.06	17.9	5.12		-0.533	1.44693
CssSAT1	NaCl-4h	23.12	23.05	0.06	17.9	5.22		-0.433	1.35004
CssSAT1	NaCl-8h	25.45	25.48	0.04	19.99	5.46		-0.193	1.14314
CssSAT1	NaCl-8h	25.48	25.48	0.04	19.99	5.49		-0.163	1.11961
CssSAT1	NaCl-8h	25.52	25.48	0.04	19.99	5.53		-0.123	1.089
CssSAT1	NaCl-12h	23.49	23.38	0.16	17.75	5.74		0.087	0.941478
CssSAT1	NaCl-12h	23.45	23.38	0.16	17.75	5.7		0.047	0.967947
CssSAT1	NaCl-12h	23.2	23.38	0.16	17.75	5.45		-0.203	1.15109
CssSAT1	NaCl-24h	24.52	24.51	0.02	18.77	5.75		0.097	0.934975
CssSAT1	NaCl-24h	24.51	24.51	0.02	18.77	5.74		0.087	0.941478
CssSAT1	NaCl-24h	24.49	24.51	0.02	18.77	5.72		0.067	0.954621
CssSAT1	NaCl-48h	23.83	24.16	0.28	19.47	4.36		-1.293	2.45037
CssSAT1	NaCl-48h	24.29	24.16	0.28	19.47	4.82		-0.833	1.78139
CssSAT1	NaCl-48h	24.35	24.16	0.28	19.47	4.88		-0.773	1.70882
CssSAT1	Cold-0h	23.45	23.44	0.02	17.79	5.66	5.65333	0.007	0.99516
CssSAT1	Cold-0h	23.46	23.44	0.02	17.79	5.67		0.017	0.988286
CssSAT1	Cold-0h	23.42	23.44	0.02	17.79	5.63		-0.023	1.01607
CssSAT1	Cold-4h	24.49	24.46	0.16	19.64	4.85		-0.803	1.74473
CssSAT1	Cold-4h	24.29	24.46	0.16	19.64	4.65		-1.003	2.00416
CssSAT1	Cold-4h	24.61	24.46	0.16	19.64	4.97		-0.683	1.60547
CssSAT1	Cold-8h	24.6	24.25	0.31	18.94	5.66		0.007	0.99516
CssSAT1	Cold-8h	24.15	24.25	0.31	18.94	5.21		-0.443	1.35943
CssSAT1	Cold-8h	24.01	24.25	0.31	18.94	5.07		-0.583	1.49796
CssSAT1	Cold-12h	24.1	24.03	0.06	18.96	5.14		-0.513	1.42701
CssSAT1	Cold-12h	24	24.03	0.06	18.96	5.04		-0.613	1.52944
CssSAT1	Cold-12h	23.99	24.03	0.06	18.96	5.03		-0.623	1.54007
CssSAT1	Cold-24h	24.12	24.24	0.1	18.89	5.23		-0.423	1.34071
CssSAT1	Cold-24h	24.3	24.24	0.1	18.89	5.41		-0.243	1.18345
CssSAT1	Cold-24h	24.3	24.24	0.1	18.89	5.41		-0.243	1.18345
CssSAT1	Cold-48h	23.97	23.97	0.55	19.13	4.84		-0.813	1.75686
CssSAT1	Cold-48h	23.43	23.97	0.55	19.13	4.3		-1.353	2.55443
CssSAT1	Cold-48h	24.5	23.97	0.55	19.13	5.37		-0.283	1.21672
CssSAT1	ABA-0h	24.14	24.05	0.19	18.08	6.06	5.96667	0.093	0.937571
CssSAT1	ABA-0h	24.17	24.05	0.19	18.08	6.09		0.123	0.918276
CssSAT1	ABA-0h	23.83	24.05	0.19	18.08	5.75		-0.217	1.16231
CssSAT1	ABA-4h	23.19	23.84	0.66	18.12	5.07		-0.897	1.86219
CssSAT1	ABA-4h	24.5	23.84	0.66	18.12	6.38		0.413	0.75106
CssSAT1	ABA-4h	23.83	23.84	0.66	18.12	5.71		-0.257	1.19499
CssSAT1	ABA-8h	25.58	25.51	0.11	18.67	6.91		0.943	0.52015
CssSAT1	ABA-8h	25.37	25.51	0.11	18.67	6.7		0.733	0.601652
CssSAT1	ABA-8h	25.59	25.51	0.11	18.67	6.92		0.953	0.516557
CssSAT1	ABA-12h	24.39	24.93	0.47	18.45	5.94		-0.027	1.01889
CssSAT1	ABA-12h	25.24	24.93	0.47	18.45	6.79		0.823	0.565265
CssSAT1	ABA-12h	25.17	24.93	0.47	18.45	6.72		0.753	0.593368
CssSAT1	ABA-24h	27.94	27.98	0.03	21.6	6.34		0.373	0.772175
CssSAT1	ABA-24h	27.99	27.98	0.03	21.6	6.39		0.423	0.745872
CssSAT1	ABA-24h	28	27.98	0.03	21.6	6.4		0.433	0.74072
CssSAT1	ABA-48h	24.43	24.49	0.07	18.07	6.36		0.393	0.761544
CssSAT1	ABA-48h	24.48	24.49	0.07	18.07	6.41		0.443	0.735603
CssSAT1	ABA-48h	24.56	24.49	0.07	18.07	6.49		0.523	0.695923
CssSAT2	CK-0h	22.79	22.58	0.18	17.79	5	4.79	0.21	0.864537
CssSAT2	CK-0h	22.44	22.58	0.18	17.79	4.65		-0.14	1.10191
CssSAT2	CK-0h	22.51	22.58	0.18	17.79	4.72		-0.07	1.04972
CssSAT2	CK-4h	23.31	23.14	0.2	18.59	4.72		-0.07	1.04972
CssSAT2	CK-4h	22.91	23.14	0.2	18.59	4.32		-0.47	1.38511
CssSAT2	CK-4h	23.21	23.14	0.2	18.59	4.62		-0.17	1.12506
CssSAT2	CK-8h	22.96	22.69	0.22	18.14	4.82		0.03	0.97942
CssSAT2	CK-8h	22.58	22.69	0.22	18.14	4.44		-0.35	1.27456
CssSAT2	CK-8h	22.52	22.69	0.22	18.14	4.38		-0.41	1.32869
CssSAT2	CK-12h	22.58	22.4	0.15	17.72	4.86		0.07	0.952638
CssSAT2	CK-12h	22.29	22.4	0.15	17.72	4.57		-0.22	1.16473
CssSAT2	CK-12h	22.33	22.4	0.15	17.72	4.61		-0.18	1.13288
CssSAT2	CK-24h	22.21	22.14	0.07	17.59	4.62		-0.17	1.12506
CssSAT2	CK-24h	22.14	22.14	0.07	17.59	4.55		-0.24	1.18099
CssSAT2	CK-24h	22.08	22.14	0.07	17.59	4.49		-0.3	1.23114
CssSAT2	CK-48h	22.76	22.51	0.11	18.4	4.36		-0.43	1.34723
CssSAT2	CK-48h	22.9	22.51	0.11	18.4	4.5		-0.29	1.22264
CssSAT2	CK-48h	22.69	22.51	0.11	18.4	4.29		-0.5	1.41421
CssSAT2	PEG-0h	24.1	24.22	0.2	18.08	6.02	6.13667	-0.117	1.08448
CssSAT2	PEG-0h	24.1	24.22	0.2	18.08	6.02		-0.117	1.08448
CssSAT2	PEG-0h	24.45	24.22	0.2	18.08	6.37		0.233	0.850864
CssSAT2	PEG-4h	24.32	24.39	0.12	18.29	6.03		-0.107	1.07699
CssSAT2	PEG-4h	24.33	24.39	0.12	18.29	6.04		-0.097	1.06955
CssSAT2	PEG-4h	24.53	24.39	0.12	18.29	6.24		0.103	0.931095
CssSAT2	PEG-8h	24	23.56	0.86	18.7	5.3		-0.837	1.78633
CssSAT2	PEG-8h	24.11	23.56	0.86	18.7	5.41		-0.727	1.65519
CssSAT2	PEG-8h	22.56	23.56	0.86	18.7	3.86		-2.277	4.84669
CssSAT2	PEG-12h	26.78	27.44	0.58	22.17	4.61		-1.527	2.88186
CssSAT2	PEG-12h	27.88	27.44	0.58	22.17	5.71		-0.427	1.34443
CssSAT2	PEG-12h	27.66	27.44	0.58	22.17	5.49		-0.647	1.56591
CssSAT2	PEG-24h	25.22	25.18	0.09	18.24	6.98		0.843	0.557483
CssSAT2	PEG-24h	25.08	25.18	0.09	18.24	6.84		0.703	0.614293
CssSAT2	PEG-24h	25.24	25.18	0.09	18.24	7		0.863	0.549808
CssSAT2	PEG-48h	26.35	26.26	0.09	20.01	6.34		0.203	0.868742
CssSAT2	PEG-48h	26.18	26.26	0.09	20.01	6.17		0.033	0.977386
CssSAT2	PEG-48h	26.25	26.26	0.09	20.01	6.24		0.103	0.931095
CssSAT2	NaCl-0h	25.95	24.81	0.99	19.49	6.46	5.32333	1.137	0.454704
CssSAT2	NaCl-0h	24.3	24.81	0.99	19.49	4.81		-0.513	1.42701
CssSAT2	NaCl-0h	24.19	24.81	0.99	19.49	4.7		-0.623	1.54007
CssSAT2	NaCl-4h	24.51	24.54	0.13	17.9	6.61		1.287	0.409802
CssSAT2	NaCl-4h	24.43	24.54	0.13	17.9	6.53		1.207	0.433168
CssSAT2	NaCl-4h	24.68	24.54	0.13	17.9	6.78		1.457	0.36425
CssSAT2	NaCl-8h	26.5	26.55	0.1	19.99	6.51		1.187	0.439215
CssSAT2	NaCl-8h	26.67	26.55	0.1	19.99	6.68		1.357	0.390393
CssSAT2	NaCl-8h	26.49	26.55	0.1	19.99	6.5		1.177	0.44227
CssSAT2	NaCl-12h	23.9	23.75	0.43	17.75	6.15		0.827	0.5637
CssSAT2	NaCl-12h	24.09	23.75	0.43	17.75	6.34		1.017	0.494143
CssSAT2	NaCl-12h	23.27	23.75	0.43	17.75	5.52		0.197	0.872363
CssSAT2	NaCl-24h	24.89	24.98	0.17	18.77	6.12		0.797	0.575545
CssSAT2	NaCl-24h	25.18	24.98	0.17	18.77	6.41		1.087	0.470739
CssSAT2	NaCl-24h	24.87	24.98	0.17	18.77	6.1		0.777	0.583579
CssSAT2	NaCl-48h	24.82	24.65	0.15	19.47	5.35		0.027	0.981459
CssSAT2	NaCl-48h	24.62	24.65	0.15	19.47	5.15		-0.173	1.1274
CssSAT2	NaCl-48h	24.52	24.65	0.15	19.47	5.05		-0.273	1.20832
CssSAT2	Cold-0h	24.5	24.42	0.11	17.79	6.71	6.62667	0.083	0.944092
CssSAT2	Cold-0h	24.29	24.42	0.11	17.79	6.5		-0.127	1.09202
CssSAT2	Cold-0h	24.46	24.42	0.11	17.79	6.67		0.043	0.970634
CssSAT2	Cold-4h	24.62	24.56	0.41	19.64	4.98		-1.647	3.13182
CssSAT2	Cold-4h	24.13	24.56	0.41	19.64	4.49		-2.137	4.39846
CssSAT2	Cold-4h	24.94	24.56	0.41	19.64	5.3		-1.327	2.5088
CssSAT2	Cold-8h	24.605	24.61	0.48	18.94	5.665		-0.962	1.94801
CssSAT2	Cold-8h	25.08	24.61	0.48	18.94	6.14		-0.487	1.40153
CssSAT2	Cold-8h	24.13	24.61	0.48	18.94	5.19		-1.437	2.70757
CssSAT2	Cold-12h	25.49	25.57	0.08	18.96	6.53		-0.097	1.06955
CssSAT2	Cold-12h	25.64	25.57	0.08	18.96	6.68		0.053	0.96393
CssSAT2	Cold-12h	25.57	25.57	0.08	18.96	6.61		-0.017	1.01185
CssSAT2	Cold-24h	25.67	25.84	0.19	18.89	6.78		0.153	0.899378
CssSAT2	Cold-24h	25.79	25.84	0.19	18.89	6.9		0.273	0.827597
CssSAT2	Cold-24h	26.05	25.84	0.19	18.89	7.16		0.533	0.691116
CssSAT2	Cold-48h	25	25.1	0.09	19.13	5.87		-0.757	1.68997
CssSAT2	Cold-48h	25.12	25.1	0.09	19.13	5.99		-0.637	1.55509
CssSAT2	Cold-48h	25.18	25.1	0.09	19.13	6.05		-0.577	1.49174
CssSAT2	ABA-0h	24.1	24.22	0.2	18.08	6.02	6.13667	-0.117	1.08448
CssSAT2	ABA-0h	24.1	24.22	0.2	18.08	6.02		-0.117	1.08448
CssSAT2	ABA-0h	24.45	24.22	0.2	18.08	6.37		0.233	0.850864
CssSAT2	ABA-4h	24.74	24.69	0.12	18.12	6.62		0.483	0.715488
CssSAT2	ABA-4h	24.55	24.69	0.12	18.12	6.43		0.293	0.816203
CssSAT2	ABA-4h	24.77	24.69	0.12	18.12	6.65		0.513	0.700764
CssSAT2	ABA-8h	24.92	25.28	0.32	18.67	6.25		0.113	0.924663
CssSAT2	ABA-8h	25.37	25.28	0.32	18.67	6.7		0.563	0.676893
CssSAT2	ABA-8h	25.55	25.28	0.32	18.67	6.88		0.743	0.597496
CssSAT2	ABA-12h	24.97	25.42	0.61	18.45	6.52		0.383	0.766841
CssSAT2	ABA-12h	25.18	25.42	0.61	18.45	6.73		0.593	0.662963
CssSAT2	ABA-12h	26.11	25.42	0.61	18.45	7.66		1.523	0.347962
CssSAT2	ABA-24h	28.04	27.94	0.13	21.6	6.44		0.303	0.810565
CssSAT2	ABA-24h	27.8	27.94	0.13	21.6	6.2		0.063	0.957271
CssSAT2	ABA-24h	27.99	27.94	0.13	21.6	6.39		0.253	0.83915
CssSAT2	ABA-48h	24.65	24.6	0.06	18.07	6.58		0.443	0.735603
CssSAT2	ABA-48h	24.54	24.6	0.06	18.07	6.47		0.333	0.793884
CssSAT2	ABA-48h	24.61	24.6	0.06	18.07	6.54		0.403	0.756284
CssSAT3	CK-0h	22.42	22.38	0.09	17.79	4.63	4.59333	0.037	0.97468
CssSAT3	CK-0h	22.28	22.38	0.09	17.79	4.49		-0.103	1.074
CssSAT3	CK-0h	22.45	22.38	0.09	17.79	4.66		0.067	0.954621
CssSAT3	CK-4h	22.88	22.73	0.13	18.59	4.29		-0.303	1.23371
CssSAT3	CK-4h	22.63	22.73	0.13	18.59	4.04		-0.553	1.46713
CssSAT3	CK-4h	22.67	22.73	0.13	18.59	4.08		-0.513	1.42701
CssSAT3	CK-8h	22.04	22.18	0.14	18.14	3.9		-0.693	1.61664
CssSAT3	CK-8h	22.32	22.18	0.14	18.14	4.18		-0.413	1.33145
CssSAT3	CK-8h	22.18	22.18	0.14	18.14	4.04		-0.553	1.46713
CssSAT3	CK-12h	21.97	21.92	0.05	17.72	4.25		-0.343	1.26839
CssSAT3	CK-12h	21.88	21.92	0.05	17.72	4.16		-0.433	1.35004
CssSAT3	CK-12h	21.92	21.92	0.05	17.72	4.2		-0.393	1.31312
CssSAT3	CK-24h	21.72	21.74	0.02	17.59	4.13		-0.463	1.37841
CssSAT3	CK-24h	21.75	21.74	0.02	17.59	4.16		-0.433	1.35004
CssSAT3	CK-24h	21.74	21.74	0.02	17.59	4.15		-0.443	1.35943
CssSAT3	CK-48h	22.8	22.82	0.02	18.4	4.4		-0.193	1.14314
CssSAT3	CK-48h	22.82	22.82	0.02	18.4	4.42		-0.173	1.1274
CssSAT3	CK-48h	22.83	22.82	0.02	18.4	4.43		-0.163	1.11961
CssSAT3	PEG-0h	22.5	22.47	0.2	18.08	4.42	4.38667	0.033	0.977386
CssSAT3	PEG-0h	22.65	22.47	0.2	18.08	4.57		0.183	0.880869
CssSAT3	PEG-0h	22.25	22.47	0.2	18.08	4.17		-0.217	1.16231
CssSAT3	PEG-4h	22.39	22.4	0.02	18.29	4.1		-0.287	1.2201
CssSAT3	PEG-4h	22.42	22.4	0.02	18.29	4.13		-0.257	1.19499
CssSAT3	PEG-4h	22.38	22.4	0.02	18.29	4.09		-0.297	1.22859
CssSAT3	PEG-8h	23	23.08	0.07	18.7	4.3		-0.087	1.06216
CssSAT3	PEG-8h	23.14	23.08	0.07	18.7	4.44		0.053	0.96393
CssSAT3	PEG-8h	23.1	23.08	0.07	18.7	4.4		0.013	0.99103
CssSAT3	PEG-12h	26.26	26.36	0.09	22.17	4.09		-0.297	1.22859
CssSAT3	PEG-12h	26.41	26.36	0.09	22.17	4.24		-0.147	1.10726
CssSAT3	PEG-12h	26.42	26.36	0.09	22.17	4.25		-0.137	1.09962
CssSAT3	PEG-24h	22.84	23	0.15	18.24	4.6		0.213	0.862741
CssSAT3	PEG-24h	23.14	23	0.15	18.24	4.9		0.513	0.700764
CssSAT3	PEG-24h	23.03	23	0.15	18.24	4.79		0.403	0.756284
CssSAT3	PEG-48h	22.7	22.73	0.03	20.01	2.69		-1.697	3.24226
CssSAT3	PEG-48h	22.76	22.73	0.03	20.01	2.75		-1.637	3.11018
CssSAT3	PEG-48h	22.73	22.73	0.03	20.01	2.72		-1.667	3.17554
CssSAT3	NaCl-0h	23.83	24.07	0.21	19.49	4.34	4.58333	-0.243	1.18345
CssSAT3	NaCl-0h	24.18	24.07	0.21	19.49	4.69		0.107	0.928517
CssSAT3	NaCl-0h	24.21	24.07	0.21	19.49	4.72		0.137	0.909408
CssSAT3	NaCl-4h	22.67	22.66	0.07	17.9	4.77		0.187	0.87843
CssSAT3	NaCl-4h	22.58	22.66	0.07	17.9	4.68		0.097	0.934975
CssSAT3	NaCl-4h	22.72	22.66	0.07	17.9	4.82		0.237	0.848508
CssSAT3	NaCl-8h	23.44	23.48	0.04	19.99	3.45		-1.133	2.19314
CssSAT3	NaCl-8h	23.51	23.48	0.04	19.99	3.52		-1.063	2.08927
CssSAT3	NaCl-8h	23.48	23.48	0.04	19.99	3.49		-1.093	2.13317
CssSAT3	NaCl-12h	20.27	20.3	0.09	17.75	2.52		-2.063	4.17854
CssSAT3	NaCl-12h	20.22	20.3	0.09	17.75	2.47		-2.113	4.3259
CssSAT3	NaCl-12h	20.4	20.3	0.09	17.75	2.65		-1.933	3.81848
CssSAT3	NaCl-24h	21.5	21.46	0.08	18.77	2.73		-1.853	3.61251
CssSAT3	NaCl-24h	21.37	21.46	0.08	18.77	2.6		-1.983	3.95314
CssSAT3	NaCl-24h	21.52	21.46	0.08	18.77	2.75		-1.833	3.56277
CssSAT3	NaCl-48h	21.41	21.43	0.02	19.47	1.94		-2.643	6.24629
CssSAT3	NaCl-48h	21.44	21.43	0.02	19.47	1.97		-2.613	6.11775
CssSAT3	NaCl-48h	21.45	21.43	0.02	19.47	1.98		-2.603	6.07549
CssSAT3	Cold-0h	22.42	22.38	0.09	17.79	4.63	4.59333	0.037	0.97468
CssSAT3	Cold-0h	22.28	22.38	0.09	17.79	4.49		-0.103	1.074
CssSAT3	Cold-0h	22.45	22.38	0.09	17.79	4.66		0.067	0.954621
CssSAT3	Cold-4h	23.9	24	0.14	19.64	4.26		-0.333	1.25963
CssSAT3	Cold-4h	23.95	24	0.14	19.64	4.31		-0.283	1.21672
CssSAT3	Cold-4h	24.16	24	0.14	19.64	4.52		-0.073	1.0519
CssSAT3	Cold-8h	24.65	24.58	0.16	18.94	5.71		1.117	0.461052
CssSAT3	Cold-8h	24.69	24.58	0.16	18.94	5.75		1.157	0.448444
CssSAT3	Cold-8h	24.4	24.58	0.16	18.94	5.46		0.867	0.548286
CssSAT3	Cold-12h	24.45	24.35	0.11	18.96	5.49		0.897	0.537002
CssSAT3	Cold-12h	24.23	24.35	0.11	18.96	5.27		0.677	0.625465
CssSAT3	Cold-12h	24.37	24.35	0.11	18.96	5.41		0.817	0.567621
CssSAT3	Cold-24h	24.09	23.97	0.13	18.89	5.2		0.607	0.656561
CssSAT3	Cold-24h	23.83	23.97	0.13	18.89	4.94		0.347	0.786217
CssSAT3	Cold-24h	24	23.97	0.13	18.89	5.11		0.517	0.698823
CssSAT3	Cold-48h	24.05	23.97	0.07	19.13	4.92		0.327	0.797192
CssSAT3	Cold-48h	23.91	23.97	0.07	19.13	4.78		0.187	0.87843
CssSAT3	Cold-48h	23.95	23.97	0.07	19.13	4.82		0.227	0.85441
CssSAT3	ABA-0h	22.5	22.47	0.2	18.08	4.42	4.38667	0.033	0.977386
CssSAT3	ABA-0h	22.65	22.47	0.2	18.08	4.57		0.183	0.880869
CssSAT3	ABA-0h	22.25	22.47	0.2	18.08	4.17		-0.217	1.16231
CssSAT3	ABA-4h	24.23	24.21	0.03	18.12	6.11		1.723	0.302918
CssSAT3	ABA-4h	24.23	24.21	0.03	18.12	6.11		1.723	0.302918
CssSAT3	ABA-4h	24.18	24.21	0.03	18.12	6.06		1.673	0.313601
CssSAT3	ABA-8h	24.73	24.69	0.05	18.67	6.06		1.673	0.313601
CssSAT3	ABA-8h	24.64	24.69	0.05	18.67	5.97		1.583	0.333787
CssSAT3	ABA-8h	24.685	24.69	0.05	18.67	6.015		1.628	0.323536
CssSAT3	ABA-12h	24.98	25.01	0.06	18.45	6.53		2.143	0.226408
CssSAT3	ABA-12h	25.08	25.01	0.06	18.45	6.63		2.243	0.211247
CssSAT3	ABA-12h	24.97	25.01	0.06	18.45	6.52		2.133	0.227983
CssSAT3	ABA-24h	27.79	27.73	0.07	21.6	6.19		1.803	0.286578
CssSAT3	ABA-24h	27.74	27.73	0.07	21.6	6.14		1.753	0.296684
CssSAT3	ABA-24h	27.65	27.73	0.07	21.6	6.05		1.663	0.315782
CssSAT3	ABA-48h	24.83	24.76	0.06	18.07	6.76		2.373	0.193044
CssSAT3	ABA-48h	24.73	24.76	0.06	18.07	6.66		2.273	0.206899
CssSAT3	ABA-48h	24.71	24.76	0.06	18.07	6.64		2.253	0.209787
CssGAPDH	CK-0h	17.86	17.79	0.08
CssGAPDH	CK-0h	17.71	17.79	0.08
CssGAPDH	CK-0h	17.79	17.79	0.08
CssGAPDH	CK-4h	18.59	18.59	0.01
CssGAPDH	CK-4h	18.6	18.59	0.01
CssGAPDH	CK-4h	18.58	18.59	0.01
CssGAPDH	CK-8h	18.13	18.14	0.01
CssGAPDH	CK-8h	18.15	18.14	0.01
CssGAPDH	CK-8h	18.14	18.14	0.01
CssGAPDH	CK-12h	17.72	17.72	0.01
CssGAPDH	CK-12h	17.71	17.72	0.01
CssGAPDH	CK-12h	17.73	17.72	0.01
CssGAPDH	CK-24h	17.59	17.59	0.01
CssGAPDH	CK-24h	17.59	17.59	0.01
CssGAPDH	CK-24h	17.58	17.59	0.01
CssGAPDH	CK-48h	18.36	18.4	0.03
CssGAPDH	CK-48h	18.42	18.4	0.03
CssGAPDH	CK-48h	18.41	18.4	0.03
CssGAPDH	PEG-0h	18.03	18.08	0.09
CssGAPDH	PEG-0h	18.03	18.08	0.09
CssGAPDH	PEG-0h	18.19	18.08	0.09
CssGAPDH	PEG-4h	18.21	18.29	0.1
CssGAPDH	PEG-4h	18.26	18.29	0.1
CssGAPDH	PEG-4h	18.4	18.29	0.1
CssGAPDH	PEG-8h	18.66	18.7	0.12
CssGAPDH	PEG-8h	18.83	18.7	0.12
CssGAPDH	PEG-8h	18.61	18.7	0.12
CssGAPDH	PEG-12h	22.04	22.17	0.11
CssGAPDH	PEG-12h	22.23	22.17	0.11
CssGAPDH	PEG-12h	22.24	22.17	0.11
CssGAPDH	PEG-24h	18.14	18.24	0.12
CssGAPDH	PEG-24h	18.37	18.24	0.12
CssGAPDH	PEG-24h	18.2	18.24	0.12
CssGAPDH	PEG-48h	19.94	20.01	0.11
CssGAPDH	PEG-48h	20.14	20.01	0.11
CssGAPDH	PEG-48h	19.95	20.01	0.11
CssGAPDH	NaCl-0h	19.47	19.49	0.03
CssGAPDH	NaCl-0h	19.53	19.49	0.03
CssGAPDH	NaCl-0h	19.48	19.49	0.03
CssGAPDH	NaCl-4h	17.92	17.9	0.02
CssGAPDH	NaCl-4h	17.89	17.9	0.02
CssGAPDH	NaCl-4h	17.88	17.9	0.02
CssGAPDH	NaCl-8h	20.06	19.99	0.08
CssGAPDH	NaCl-8h	19.99	19.99	0.08
CssGAPDH	NaCl-8h	19.91	19.99	0.08
CssGAPDH	NaCl-12h	17.67	17.75	0.07
CssGAPDH	NaCl-12h	17.81	17.75	0.07
CssGAPDH	NaCl-12h	17.77	17.75	0.07
CssGAPDH	NaCl-24h	18.73	18.77	0.05
CssGAPDH	NaCl-24h	18.76	18.77	0.05
CssGAPDH	NaCl-24h	18.82	18.77	0.05
CssGAPDH	NaCl-48h	19.49	19.47	0.08
CssGAPDH	NaCl-48h	19.54	19.47	0.08
CssGAPDH	NaCl-48h	19.39	19.47	0.08
CssGAPDH	Cold-0h	17.86	17.79	0.08
CssGAPDH	Cold-0h	17.71	17.79	0.08
CssGAPDH	Cold-0h	17.79	17.79	0.08
CssGAPDH	Cold-4h	19.76	19.64	0.12
CssGAPDH	Cold-4h	19.52	19.64	0.12
CssGAPDH	Cold-4h	19.65	19.64	0.12
CssGAPDH	Cold-8h	18.84	18.94	0.09
CssGAPDH	Cold-8h	19.02	18.94	0.09
CssGAPDH	Cold-8h	18.95	18.94	0.09
CssGAPDH	Cold-12h	18.93	18.96	0.04
CssGAPDH	Cold-12h	19	18.96	0.04
CssGAPDH	Cold-12h	18.95	18.96	0.04
CssGAPDH	Cold-24h	18.76	18.89	0.26
CssGAPDH	Cold-24h	18.73	18.89	0.26
CssGAPDH	Cold-24h	19.19	18.89	0.26
CssGAPDH	Cold-48h	19	19.13	0.16
CssGAPDH	Cold-48h	19.31	19.13	0.16
CssGAPDH	Cold-48h	19.09	19.13	0.16
CssGAPDH	ABA-0h	18.03	18.08	0.09
CssGAPDH	ABA-0h	18.03	18.08	0.09
CssGAPDH	ABA-0h	18.19	18.08	0.09
CssGAPDH	ABA-4h	18.05	18.12	0.06
CssGAPDH	ABA-4h	18.15	18.12	0.06
CssGAPDH	ABA-4h	18.16	18.12	0.06
CssGAPDH	ABA-8h	18.62	18.67	0.05
CssGAPDH	ABA-8h	18.71	18.67	0.05
CssGAPDH	ABA-8h	18.68	18.67	0.05
CssGAPDH	ABA-12h	18.44	18.45	0.07
CssGAPDH	ABA-12h	18.52	18.45	0.07
CssGAPDH	ABA-12h	18.38	18.45	0.07
CssGAPDH	ABA-24h	21.79	21.6	0.18
CssGAPDH	ABA-24h	21.58	21.6	0.18
CssGAPDH	ABA-24h	21.43	21.6	0.18
CssGAPDH	ABA-48h	18.01	18.07	0.07
CssGAPDH	ABA-48h	18.07	18.07	0.07
CssGAPDH	ABA-48h	18.14	18.07	0.07
